# Supplementary material for: Spiders in rice-paddy ecosystems shift from aquatic to terrestrial prey and use carbon pools of different origin
Source: Oecologia. 2020 Jan 30;192(3):801–12. doi: 10.1007/s00442-020-04601-3 (PMC7058567; doi:10.1007/s00442-020-04601-3)
Supplement: Supplementary file 1 — Supplementary material 1 (XLSX 15 kb) [file 442_2020_4601_MOESM1_ESM.xlsx]

## Sheet: Tabelle1
Spiders in rice-paddy ecosystems shift from aquatic to terrestrial prey and use carbon pools of
different origin[1]
Nico Radermacher², Tamara R. Hartke², Sylvia Villareal³ and Stefan Scheu2,4
² J. F. Blumenbach Institute of Zoology and Anthropology, University of Göttingen,
Göttingen, Germany, nraderm@gwdg.de, +49(0)5513925409 (N. Radermacher);
thartke@gwdg.de, +49(0)5513925409 (T. Hartke); sscheu@gwdg.de, +49(0)3925445 (S. Scheu)
³ International Rice Research Institute (IRRI), Crop and Environmental Sciences Division, Los Baños,
Philippines, s.villareal@irri.org., +63 (2)5805600
4 Centre of Biodiversity of and Sustainable Land Use, University of Göttingen, Göttingen, Germany
Table 1 : Generalized linear mixed effects model:
effect of date and structure
on abundance of gnats/midges.
	DF	F	p
date	2	29.5	<0.001
structure	1	0.0	0.65
date x structure	2	43.1	<0.001
Table 2 : Likelihood ratio test comparing models of gnat/midge abundance
with and without random effects.
	DF	AIC	BIC	Log-Likelihood	deviance	Chi²	p
without random effects	7	13210	13219	-6599.1	13198.1
with random effects	9	637	651	-309.6	619.3	0	<0.001
Table 3 : Generalized linear mixed effects model:
effect of date and structure
on abundance of plant- and leafhoppers.
	DF	F	p
date	2	100.9	<0.001
structure	1	0.9	0.54
date x structure	2	4.4	<0.001
Table 4 : Likelihood ratio test comparing models of plant-/leafhopper abundance
with and without random effects.
	DF	AIC	BIC	Log-Likelihood	deviance	Chi²	p
without random effects	7	342	353	-164.3	328.6
with random effects	9	323	337	-152.6	305.2	23.4	<0.001
Table 5 : Generalized linear mixed effects model:
effect of date on abundance of spiders.
	DF	F	p
date	2	286.4	0.001
Table 6 : Likelihood ratio test comparing models of spider abundance
with and without random effects.
	DF	AIC	BIC	Log-Likelihood	deviance	Chi²	p
without random effects	3	1376	1381	-685.4	1370.9
with random effects	5	333	341	-161.9	323.8	1047.1	<0.001
Table 7 : Linear mixed-effects model: effect of date and species
on δ¹³C values of gnats/midges.
	numDF	denDF	F	p
date	2	55	35764	<.0001
species	1	55	< 0.1	0.0776
date x species	2	55	3257	0.0461
Table 8 : Comparison of models of δ¹³C
values of gnats/midges with and without random effects.
	DF	AIC	BIC	Log-Likelihood	L. Ratio	p
without random effects	7	267	283	-126.9
with random effects	9	266	287	-124.2	5.254629	0.0723
Table 9 : Linear mixed-effects model: effect of date, structure
and species on δ¹³C values of plant-/leafhoppers.
	numDF	denDF	F	p
date	2	122	8.8	<.0003
structure	1	2	0.2	0.698
species	5	122	24.0	<.0001
date x structure	2	122	4.1	0.0189
Table 10 : Comparison of models of δ¹³C
values of plant-/leafhoppers with and without random effects.
	DF	AIC	BIC	Log-Likelihood	L. Ratio	p
without random effects	12	394	429	-185.3
with random effects	14	367	407	-169.7	31.1	0.0001
Table 11 : Linear mixed-effects model: effect of date, structure
and species on δ¹³C values of spiders.
	numDF	denDF	F	p
date	2	109	54.8	<.0001
structure	1	2	0.6	0.493
species	6	109	5.4	0.0001
date x structure	2	109	4.9	0.0086
Table 12 : Comparison of models of δ¹³C
values of spiders with and without random effects.
	DF	AIC	BIC	Log-Likelihood	L. Ratio	p
without random effects	13	485	521	-229.9
with random effects	15	471	512	-220.5	18.8	0.0001
Table 13 : Comparison of models of prey group contribution
percentages to the diet of spiders with and without random effects.
	DF	AIC	BIC	Log-Likelihood	L. Ratio	p
without random effects	10	5.9	24	7.0
with random effects	11	5.6	26	8.2	2.3	0.1323
Table 14 : Area, elevation and ascribed landcape properties of investigated field sites.
LEGATO-field site			area [m²]	elevation [m above sea level]	rice-hetero-geneuos	rice-homo-geneous
PH1-R3			820	275	+	-
PH1-R4			960	275	-	+
PH1-R9			2400	25	+	-
PH1-R14			875	25	-	+
