# Supplementary material for: Spiders in rice-paddy ecosystems shift from aquatic to terrestrial prey and use carbon pools of different origin
Source: Oecologia. 2020 Jan 30;192(3):801–12. doi: 10.1007/s00442-020-04601-3 (PMC7058567; doi:10.1007/s00442-020-04601-3)
Supplement: Supplementary file 2 — Supplementary material 2 (XLSX 21 kb) [file 442_2020_4601_MOESM2_ESM.xlsx]

## Sheet: Tabelle1
Spiders in paddy rice ecosystems shift from aquatic to terrestrial prey and use carbon pools of different origin[1]
Nico Radermacher², Tamara R. Hartke², Sylvia Villareal³ and Stefan Scheu2,4
² J. F. Blumenbach Institute of Zoology and Anthropology, University of Göttingen, Göttingen, Germany, nraderm@gwdg.de, +49(0)5513925409
(N. Radermacher); thartke@gwdg.de, +49(0)5513925409 (T. Hartke); sscheu@gwdg.de, +49(0)3925445 (S. Scheu)
³ International Rice Research Institute (IRRI), Crop and Environmental Sciences Division, Los Baños, Philippines, s.villareal@irri.org., +63 (2)5805600
4 Centre of Biodiversity of and Sustainable Land Use, University of Göttingen, Göttingen, Germany
Table 1 : Carbon and nitrogen stable isotope ratios (means ± sd) and number of samples (n) of arthropods and rice pooled for structured and
unstructured fields two, four and six weeks after transplantation (WAT) during the rainy season 2012
				δ¹³C [‰]										δ¹⁵N [‰]
	2 WAT			4 WAT			6 WAT				2 WAT			4 WAT			6 WAT
Taxa	Mean	± sd	n	Mean	± sd	n	Mean	± sd	n		Mean	± sd	n	Mean	± sd	n	Mean	± sd	n
Primary producer
Oryza sativa	-29.52	0.71	3	-29.67	0.13	3	-28.87	0.23	3		4.25	0.67	3	1.99	4.12	3	5.50	0.44	3
Aquatic polyphages
Ceratopogonidae, adult	-21.94	1.24	8	-22.64	1.56	4	-23.97	1.27	4		5.98	1.09	8	6.23	1.41	4	3.80	2.12	4
Ceratopogonidae, larval	-21.77	2.37	10	-20.78	1.86	12	-23.34	3.00	12		4.56	1.36	10	3.47	1.44	12	3.67	2.15	12
Chironomidae, adult	-20.52	1.41	11	-22.49	1.91	10	-24.15	1.32	6		6.78	1.28	11	4.60	1.35	10	6.49	0.70	6
Chironomidae, larval	-22.36	2.31	10	-21.63	2.12	12	-24.50	1.64	11		6.47	0.97	10	4.56	1.24	12	5.39	1.62	11
Herbivores
Cicadellidae, nymphs	-27.43	1.56	5	-26.09	6.57	11	-27.93	1.10	11		4.59	1.27	5	2.20	1.27	11	4.08	2.03	11
Nephotettix nigropictus	-26.84	2.19	2	-27.04	0.78	10	-25.60	2.95	8		4.16	0.84	2	4.56	1.90	10	4.86	1.12	8
Nephotettix virescens	-29.24	0.44	3	-28.78	0.73	10	-28.64	0.79	11		5.57	1.40	3	3.53	2.70	10	4.25	1.16	11
Recilia dorsalis	-28.57	-	1	-29.04	0.48	8	-29.20	0.80	12		0.56	-	1	4.19	1.87	8	3.60	1.49	12
Delphacidae, nymphs	-28.28	0.77	7	-28.45	0.67	12	-29.12	0.93	8		6.55	0.73	7	3.13	2.36	12	4.08	1.33	8
Sogatella furcifera	-25.82	5.09	5	-29.25	0.67	11	-27.97	3.17	12		3.48	2.94	5	4.13	1.44	11	4.04	1.28	12
Predators
Atypena adelinae	-21.38	1.75	2	-23.40	1.11	12	-24.81	1.44	10		8.64	1.04	2	6.68	0.80	12	7.20	0.94	10
Araneus inustus	-20.02	1.56	6	-22.38	2.44	8	-22.70	2.28	5		7.72	0.61	6	7.44	1.09	8	6.77	0.63	5
Dyschiriognatha hawigtenera	-	-	-	-23.25	0.81	5	-24.68	1.92	7		-	-	-	6.28	0.72	5	6.80	1.20	7
Pardosa pseudoannulata	-	-	-	-22.11	1.54	9	-23.17	1.77	7		-	-	-	8.04	1.61	9	7.00	1.28	7
Tetragnatha javana	-20.08	0.95	5	-22.33	1.29	10	-22.68	1.84	9		7.96	1.27	5	6.50	0.59	10	7.39	0.93	9
Tetragnatha maxillosa	-18.33	0.67	3	-22.24	1.83	2	-23.46	1.29	5		7.99	0.06	3	7.56	0.97	2	7.52	0.92	5
Tetragnatha virescens	-20.05	1.03	6	-21.85	1.53	10	-23.05	2.03	10		7.75	1.54	6	6.98	0.93	10	6.49	1.29	10

## Sheet: Tabelle2
Table 1 : Carbon and nitrogen stable isotope ratios (means ± sd) and number of samples (n) of arthropods and rice two, four and six weeks after
transplantation (WAT) during the rainy season 2012
					δ¹³C [‰]											δ¹⁵N [‰]
	2 WAT				4 WAT				6 WAT				2 WAT			4 WAT			6 WAT
Taxa	Mean	± sd		n	Mean		± sd	n	Mean	± sd	n		Mean	± sd	n	Mean	± sd	n	Mean	± sd	n
Primary producer
Oryza sativa	-29.52	0.71		3	-29.67		0.13	3	-28.87	0.23	3		4.25	0.67	3	1.99	4.12	3	5.5	0.44	3
Aquatic polyphages																							c	sd		n
																							-21.94	1.24		-21.94	-21.94
Ceratopogonidae, larval	-21.77	2.37		10	-20.78		1.86	12	-23.34	3	12		4.56	1.36	10	3.47	1.44	12	3.67	2.15	12		-20.52	1.41		-20.52	-20.52
Chironomidae, larval	-22.36	2.31		10	-21.63		2.12	12	-24.5	1.64	11		6.47	0.97	10	4.56	1.24	12	5.39	1.62	11
Ceratopogonidae, adult	-21.94	1.24		8	-22.64		1.56	4	-23.97	1.27	4		5.98	1.09	8	6.23	1.41	4	3.8	2.12	4
Chironomidae, adult	-20.52	1.41		11	-22.49		1.91	10	-24.15	1.32	6		6.78	1.28	11	4.6	1.35	10	6.49	0.7	6		-21.23	1.325		-21.23	-21.23
	-21.23	1.325			-22.565		1.735		-24.06	1.295			5.9475	1.185		4.715	1.38		4.8375	1.41
Herbivores
Cicadellidae, nymphs	-27.43	1.56		5	-26.09		6.57	11	-27.93	1.1	11		4.59	1.27	5	2.2	1.27	11	4.08	2.03	11
Nephotettix nigropictus	-26.84	2.19		2	-27.04		0.78	10	-25.6	2.95	8		4.16	0.84	2	4.56	1.9	10	4.86	1.12	8
Nephotettix virescens	-29.24	0.44		3	-28.78		0.73	10	-28.64	0.79	11		5.57	1.4	3	3.53	2.7	10	4.25	1.16	11
Recilia dorsalis	-28.57	-		1	-29.04		0.48	8	-29.2	0.8	12		0.56	-	1	4.19	1.87	8	3.6	1.49	12
Delphacidae, nymphs	-28.28	0.77		7	-28.45		0.67	12	-29.12	0.93	8		6.55	0.73	7	3.13	2.36	12	4.08	1.33	8
Sogatella furcifera	-25.82	5.09		5	-29.25		0.67	11	-27.97	3.17	12		3.48	2.94	5	4.13	1.44	11	4.04	1.28	12
	-27.6967	2.01			-28.1083		1.65		-28.0767	1.62333			4.15167	1.436		3.62333	1.92333		4.15167	1.40167
Predators
Atypena adelinae	-21.38	1.75		2	-23.4		1.11	12	-24.81	1.44	10		8.64	1.04	2	6.68	0.8	12	7.2	0.94	10
Araneus inustus	-20.02	1.56		6	-22.38		2.44	8	-22.7	2.28	5		7.72	0.61	6	7.44	1.09	8	6.77	0.63	5
Dyschiriognatha hawigtenera	-	-		-	-23.25		0.81	5	-24.68	1.92	7		-	-	-	6.28	0.72	5	6.8	1.2	7
Pardosa pseudoannulata	-	-		-	-22.11		1.54	9	-23.17	1.77	7		-	-	-	8.04	1.61	9	7	1.28	7
Tetragnatha javana	-20.08	0.95		5	-22.33		1.29	10	-22.68	1.84	9		7.96	1.27	5	6.5	0.59	10	7.39	0.93	9
Tetragnatha maxillosa	-18.33	0.67		3	-22.24		1.83	2	-23.46	1.29	5		7.99	0.06	3	7.56	0.97	2	7.52	0.92	5
Tetragnatha virescens	-20.05	1.03		6	-21.85		1.53	10	-23.05	2.03	10		7.75	1.54	6	6.98	0.93	10	6.49	1.29	10
	-19.972				-22.5086				-23.5071				8.012			7.06857			7.02429
	2 WAT			4 WAT			6 WAT
spider species	gnats/ midges	plant-/leafhoppers	sd	gnats/ midges	plant-/leafhoppers		gnats/ midges	plant-/leafhoppers	sd
Atypena adelinae	68.5	31.5	21.7	97.6	2.4	1.9	54.9± 26.4	45.1 ± 26.4
Araneus inustus	74.1	25.9	19.7	95.6	4.4	3.3	56.9	43.1	27.7
Dyschiriognatha hawigtenera				97.9	2.1	1.7	52.7	47.3	27.2
Pardosa pseudoannulata				96.5	3.5	2.6	61	39	26.5
Tetragnatha javana	81.9	18.1	15.2	96.9	3.1	2.3	63.5	36.5	25.8
Tetragnatha maxillosa	90.7	9.3	8.6	96.2	3.8	2.8	65.4	34.6	24.9
Tetragnatha virescens	99.8	0.2	0.2	96.3	3.7	2.7	59	41	27.2
